# Supplementary material for: The Synergistic Effect of Thiamethoxam and Synapsin dsRNA Targets Neurotransmission to Induce Mortality in Aphis gossypii
Source: Int J Mol Sci. 2022 Aug 20;23(16):9388. doi: 10.3390/ijms23169388 (PMC9408958; doi:10.3390/ijms23169388)
Supplement: Supplementary file 1 [file ijms-23-09388-s001.zip]

Archive with 5 entries (5 files):
- Qu-supplementary materials.pdf
- Table S1.xlsx
- Table S2.xlsx
- Video S1.mp4
- Video S2.mp4
