# Supplementary material for: The Synergistic Effect of Thiamethoxam and Synapsin dsRNA Targets Neurotransmission to Induce Mortality in Aphis gossypii
Source: Int J Mol Sci. 2022 Aug 20;23(16):9388. doi: 10.3390/ijms23169388 (PMC9408958; doi:10.3390/ijms23169388)
Supplement: Supplementary file 1 [file ijms-23-09388-s001.zip › Table S1.xlsx]

## Sheet: volcano plot data
Gene ID	Name	log2(fold change)	-LOG10(FDR)
Agos006966	Ca(2+)/calmodulin-responsive adenylate cyclase	1.50762	18.3397
Agos004831	V-type proton ATPase subunit E-like [Aphis gossypii]	1.12238	1.75734
Agos009753	V-type proton ATPase 116 kDa subunit a-like [Aphis gossypii]	1.04417	2.41528
Agos000248	nitric oxide synthase, salivary gland isoform X2 [Aphis gossypii]	1.0368	7.1933
Agos007575	mitochondrial 2-oxoglutarate/malate carrier protein-like isoform X1 [Aphis gossypii]	1.03591	1.39854
Agos009741	V-type proton ATPase 116 kDa subunit a isoform X3 [Aphis gossypii]	0.993976	10.3576
Agos009251	adenylyl cyclase 78C-like isoform X1 [Aphis gossypii]	0.809932	3.37708
Agos001095	aldehyde dehydrogenase-like isoform X1 [Aphis gossypii]	0.784508	5.3275
Agos006299	5'-AMP-activated protein kinase subunit gamma isoform X2 [Aphis gossypii]	0.759698	8.58432
Agos006458	hypothetical protein AGLY_011141 [Aphis glycines]	0.752329	4.68273
Agos010989	arginine kinase-like [Aphis gossypii]	0.668241	2.42325
Agos006414	succinate dehydrogenase [ubiquinone] flavoprotein subunit, mitochondrial [Aphis gossypii]	0.662204	4.93683
Agos003020	glycerol-3-phosphate dehydrogenase, mitochondrial isoform X1 [Aphis gossypii]	0.641481	5.1209
Agos002568	2-oxoisovalerate dehydrogenase subunit alpha, mitochondrial [Aphis gossypii]	0.590522	2.67396
Agos006886	NADP-dependent malic enzyme [Aphis gossypii]	0.581909	3.48208
Agos006843	NADPH--cytochrome P450 reductase [Aphis gossypii]	0.544388	2.23723
Agos009963	isocitrate dehydrogenase [NADP], mitochondrial-like isoform X1 [Aphis gossypii]	0.50251	2.21836
Agos010826	adenylate cyclase type 2 [Aphis gossypii]	0.458497	1.76636
Agos009502	V-type proton ATPase subunit C isoform X1 [Sipha flava]	0.399936	2.13568
Agos002715	malate dehydrogenase, mitochondrial [Aphis gossypii]	0.380964	2.6444
Agos001827	LOW QUALITY PROTEIN: V-type proton ATPase 116 kDa subunit a [Aphis gossypii]	0.368983	0.922593
Agos012103	mitochondrial uncoupling protein 4 [Aphis gossypii]	0.344892	0.87605
Agos007910	aldehyde dehydrogenase, dimeric NADP-preferring isoform X2 [Aphis gossypii]	0.335143	1.24936
Agos003499	V-type proton ATPase subunit H [Aphis gossypii]	0.331139	1.84215
Agos002365	ATP-citrate synthase [Aphis gossypii]	0.323855	1.36225
Agos000903	sulfide:quinone oxidoreductase, mitochondrial [Aphis gossypii]	0.313672	0.66469
Agos001143	NADH-ubiquinone oxidoreductase 75 kDa subunit, mitochondrial [Aphis gossypii]	0.255263	1.11873
Agos003857	LOW QUALITY PROTEIN: cytochrome b5 reductase 4 [Aphis gossypii]	0.243525	0.745889
Agos001712	band 7 protein AGAP004871 [Aphis gossypii]	0.235947	0.619432
Agos002253	NADPH-dependent diflavin oxidoreductase 1 [Aphis gossypii]	0.209317	0.297411
Agos006912	probable galactose-1-phosphate uridylyltransferase [Aphis gossypii]	0.200712	0.493148
Agos008444	adenylate cyclase type 5-like isoform X1 [Aphis gossypii]	0.191539	0.618907
Agos007496	LOW QUALITY PROTEIN: V-type proton ATPase 116 kDa subunit a-like [Aphis gossypii]	0.186124	0.604211
Agos000308	adenylate cyclase type 5 [Rhopalosiphum maidis]	0.18362	0.490871
Agos008785	hypothetical protein AGLY_001948 [Aphis glycines]	0.156007	0.60183
Agos006872	succinyl-CoA:3-ketoacid-coenzyme A transferase, mitochondrial [Aphis gossypii]	0.139609	0.37997
Agos009456	probable citrate synthase 2, mitochondrial [Aphis gossypii]	0.132053	0.502539
Agos011322	electron transfer flavoprotein-ubiquinone oxidoreductase, mitochondrial [Aphis gossypii]	0.113795	0.354297
Agos007419	glycerol-3-phosphate dehydrogenase [NAD(+)], cytoplasmic [Aphis gossypii]	0.107385	0.259608
Agos000468	phosphoenolpyruvate carboxykinase [GTP]-like [Aphis gossypii]	0.103703	0.140704
Agos010142	hypothetical protein AGLY_002527 [Aphis glycines]	0.0980886	0.310615
XLOC_009084	cytochrome c1, heme protein, mitochondrial-like [Aphis gossypii]	0.0907278	0.230391
Agos002616	ATP synthase subunit b, mitochondrial [Aphis gossypii]	0.0697078	0.208639
Agos001594	ATP synthase subunit gamma, mitochondrial-like [Aphis gossypii]	0.0604796	0.0951566
Agos001158	fumarate hydratase, mitochondrial-like [Aphis gossypii]	0.0576796	0.156599
Agos006099	pyruvate dehydrogenase E1 component subunit alpha type II, mitochondrial-like [Aphis gossypii]	0.052183	0.0849572
Agos010760	adenylate cyclase type 3 [Aphis gossypii]	0.0497182	0.0811318
Agos010965	mitochondrial carrier protein Rim2 [Aphis gossypii]	0.0482936	0.113992
Agos001283	stomatin-like protein 2, mitochondrial isoform X1 [Aphis gossypii]	0.041245	0.0758849
Agos008384	D-2-hydroxyglutarate dehydrogenase, mitochondrial-like [Aphis gossypii]	0.0312257	0.0316432
Agos006226	probable pyruvate dehydrogenase E1 component subunit alpha, mitochondrial [Aphis gossypii]	0.00192377	0.0039649
Agos004765	pyruvate dehydrogenase E1 component subunit beta, mitochondrial [Aphis gossypii]	9.82019e-05	0.000223697
Agos002576	neuroglobin-1-like [Aphis gossypii]	-0.00998791	0.0138343
Agos009151	ubiquinol-cytochrome-c reductase complex assembly factor 1 [Aphis gossypii]	-0.0122084	0.0243746
Agos012109	LOW QUALITY PROTEIN: succinate--CoA ligase [ADP-forming] subunit beta, mitochondrial-like [Aphis gossypii]	-0.0212962	0.0451399
Agos008777	aldehyde dehydrogenase, mitochondrial-like [Aphis gossypii]	-0.0443661	0.0891231
Agos005328	dihydrolipoyllysine-residue acetyltransferase component 1 of pyruvate dehydrogenase complex, mitochondrial-like [Aphis gossypii]	-0.0470179	0.121079
Agos002481	isocitrate dehydrogenase [NADP] cytoplasmic [Aphis gossypii]	-0.0548631	0.150474
Agos002212	ATP synthase mitochondrial F1 complex assembly factor 2 [Aphis gossypii]	-0.0677548	0.109341
Agos004373	calcium-binding mitochondrial carrier protein Aralar1 [Aphis gossypii]	-0.0818905	0.219232
Agos000900	putative aldehyde dehydrogenase family 7 member A1 homolog [Aphis gossypii]	-0.0863874	0.171734
Agos005572	NADH dehydrogenase [ubiquinone] 1 alpha subcomplex subunit 9, mitochondrial-like [Aphis gossypii]	-0.0874754	0.278108
Agos002628	solute carrier family 25 member 40-like isoform X3 [Aphis gossypii]	-0.133943	0.244364
Agos002622	LOW QUALITY PROTEIN: dynein assembly factor 3, axonemal homolog [Aphis gossypii]	-0.134984	0.483829
Agos006880	hypothetical protein AGLY_005876 [Aphis glycines]	-0.175957	0.782712
Agos009399	cytochrome b-c1 complex subunit 2, mitochondrial [Aphis gossypii]	-0.182402	0.729598
Agos001425	dihydrolipoyllysine-residue acetyltransferase component of pyruvate dehydrogenase complex, mitochondrial-like [Aphis gossypii]	-0.18546	0.710013
Agos005694	probable NADH dehydrogenase [ubiquinone] flavoprotein 2, mitochondrial [Aphis gossypii]	-0.186474	0.771899
Agos003613	succinate-semialdehyde dehydrogenase, mitochondrial isoform X1 [Aphis gossypii]	-0.193055	0.467046
Agos000718	dihydrolipoyl dehydrogenase, mitochondrial [Aphis gossypii]	-0.193578	0.78242
Agos011730	hypothetical protein AGLY_000411 [Aphis glycines]	-0.193743	0.466658
Agos005479	dihydrolipoyllysine-residue succinyltransferase component of 2-oxoglutarate dehydrogenase complex, mitochondrial [Aphis gossypii]	-0.20264	0.758834
XLOC_004241	hypothetical protein AGLY_014669 [Aphis glycines]	-0.2088	0.416776
Agos012079	ADP/ATP translocase 4-like [Aphis gossypii]	-0.212158	0.862687
Agos005193	solute carrier family 25 member 44 isoform X2 [Aphis gossypii]	-0.22605	0.707659
Agos004678	ATP synthase subunit beta, mitochondrial [Aphis gossypii]	-0.226944	1.11873
Agos000233	protein SCO1 homolog, mitochondrial [Aphis gossypii]	-0.237672	0.834632
Agos011027	ATP synthase subunit alpha, mitochondrial [Melanaphis sacchari]	-0.251291	1.32216
Agos003581	mitochondrial coenzyme A transporter SLC25A42 [Rhopalosiphum maidis]	-0.252699	0.852049
Agos010324	V-type proton ATPase subunit S1	-0.254127	1.33069
Agos008677	Plasma membrane ascorbate-dependent reductase	-0.258646	0.894613
Agos001049	mitochondrial folate transporter/carrier isoform X2 [Rhopalosiphum maidis]	-0.269611	1.41043
Agos001762	hypothetical protein AGLY_006898 [Aphis glycines]	-0.273052	1.06639
Agos008402	PREDICTED: cytochrome c1, heme protein, mitochondrial-like [Diuraphis noxia]	-0.280862	1.45752
Agos004473	NADH dehydrogenase [ubiquinone] 1 alpha subcomplex subunit 10, mitochondrial [Aphis gossypii]	-0.293924	1.51055
Agos005570	NADH dehydrogenase [ubiquinone] 1 alpha subcomplex subunit 9, mitochondrial-like [Aphis gossypii]	-0.300342	0.903378
Agos001723	NADH-ubiquinone oxidoreductase 49 kDa subunit [Aphis gossypii]	-0.30686	1.82594
Agos001505	uncharacterized protein LOC114123337 [Aphis gossypii]	-0.315754	1.52982
Agos006182	graves disease carrier protein-like [Aphis gossypii]	-0.321627	1.21916
Agos002920	cytochrome c oxidase subunit 5B, mitochondrial [Acyrthosiphon pisum]	-0.330614	1.87679
Agos000538	2-oxoisovalerate dehydrogenase subunit beta, mitochondrial [Aphis gossypii]	-0.331087	1.2915
Agos001269	LOW QUALITY PROTEIN: NADH dehydrogenase [ubiquinone] flavoprotein 1, mitochondrial [Aphis gossypii]	-0.334656	1.97908
Agos003844	V-type proton ATPase subunit B [Melanaphis sacchari]	-0.353218	2.00031
Agos002379	V-type proton ATPase subunit d [Aphis gossypii]	-0.354403	1.90844
Agos011116	LOW QUALITY PROTEIN: voltage-gated potassium channel subunit beta-2 [Aphis gossypii]	-0.36662	1.45264
Agos012252	mitochondrial uncoupling protein Bmcp [Aphis gossypii]	-0.385736	0.990792
Agos011068	surfeit locus protein 1 [Aphis gossypii]	-0.401681	1.18995
Agos012489	ADP,ATP carrier protein 1-like [Aphis gossypii]	-0.406641	2.70114
Agos006907	ATP synthase subunit d, mitochondrial-like [Aphis gossypii]	-0.413176	3.14161
Agos008697	acylphosphatase-2 [Myzus persicae]	-0.427528	1.05206
Agos005221	succinate--CoA ligase [ADP/GDP-forming] subunit alpha, mitochondrial [Aphis gossypii]	-0.443746	2.88419
Agos008702	V-type proton ATPase subunit D [Aphis gossypii]	-0.446324	2.85182
Agos000474	mitochondrial thiamine pyrophosphate carrier-like [Aphis gossypii]	-0.451588	2.86152
Agos009860	NADH-ubiquinone oxidoreductase subunit 9 [Aphis gossypii]	-0.460362	3.30695
Agos006422	cytochrome c-like [Aphis gossypii]	-0.469263	2.86831
Agos008067	V-type proton ATPase subunit E [Aphis gossypii]	-0.470495	3.61362
Agos008218	glyoxylate reductase/hydroxypyruvate reductase-like [Aphis gossypii]	-0.504967	2.79929
Agos002160	ADP,ATP carrier protein 2 [Rhopalosiphum maidis]	-0.508477	1.6255
Agos001273	mitochondrial glycine transporter B-like [Aphis gossypii]	-0.530948	2.44866
Agos010697	cytochrome b5-like [Aphis gossypii]	-0.534957	2.13285
Agos007048	hydroxyacid oxidase 1 [Aphis gossypii]	-0.547247	4.13471
Agos010590	ATP synthase subunit g, mitochondrial-like [Aphis gossypii]	-0.558235	1.47947
Agos010696	cytochrome B5-like protein [Acyrthosiphon pisum]	-0.570531	5.16816
Agos009081	mitochondrial dicarboxylate carrier [Aphis gossypii]	-0.588836	3.8353
Agos007966	uncharacterized protein LOC114123338 [Aphis gossypii]	-0.589395	5.20387
Agos012083	hypothetical protein AGLY_012182 [Aphis glycines]	-0.592655	5.07177
Agos005628	NADH-ubiquinone oxidoreductase subunit 8 [Aphis gossypii]	-0.594305	4.34751
Agos006519	ACYPI005832 protein OS=Acyrthosiphon pisum OX=7029 GN=ACYPI005832 PE=2 SV=1	-0.599064	3.68331
Agos008079	hydroxyacid-oxoacid transhydrogenase, mitochondrial isoform X1 [Aphis gossypii]	-0.625896	4.08002
Agos004655	cytochrome c oxidase subunit 5A, mitochondrial [Aphis gossypii]	-0.635817	5.11679
Agos004206	hypothetical protein AGLY_000793 [Aphis glycines]	-0.642483	6.29585
Agos009034	phosphate carrier protein, mitochondrial-like, partial [Aphis craccivora]	-0.647995	2.95907
Agos002884	NADH dehydrogenase [ubiquinone] 1 alpha subcomplex subunit 2-like [Aphis gossypii]	-0.656562	1.19015
Agos008086	mitochondrial glutamate carrier 1-like [Aphis gossypii]	-0.657843	5.65366
Agos004977	LOW QUALITY PROTEIN: ATP synthase subunit O, mitochondrial [Aphis gossypii]	-0.701435	4.83021
Agos012435	Iron-sulfur cluster assembly enzyme ISCU	-0.713612	7.33227
Agos007452	cytochrome b-c1 complex subunit Rieske, mitochondrial [Aphis gossypii]	-0.726123	6.6592
Agos010804	V-type proton ATPase 16 kDa proteolipid subunit [Acyrthosiphon pisum]	-0.759187	6.53141
Agos011971	adrenodoxin-like isoform X1 [Aphis gossypii]	-0.77211	3.61684
Agos004382	ATP synthase subunit delta, mitochondrial [Aphis gossypii]	-0.776824	8.38585
Agos007131	NADH dehydrogenase [ubiquinone] 1 beta subcomplex subunit 5, mitochondrial [Aphis gossypii]	-0.782978	8.79553
Agos007166	NADH dehydrogenase [ubiquinone] 1 beta subcomplex subunit 3 [Aphis gossypii]	-0.804974	7.74399
Agos010904	mitochondrial 2-oxoglutarate/malate carrier protein-like [Aphis gossypii]	-0.807667	7.26285
Agos004522	ATP synthase subunit e, mitochondrial-like [Aphis gossypii]	-0.808949	7.1769
XLOC_004796	hypothetical protein AGLY_002668 [Aphis glycines]	-0.817684	5.08388
Agos006911	adrenodoxin-like protein, mitochondrial [Aphis gossypii]	-0.835362	4.14927
Agos006915	NADP-dependent malic enzyme-like [Aphis gossypii]	-0.858516	7.23566
Agos012395	ATP synthase-coupling factor 6, mitochondrial [Aphis gossypii]	-0.859291	8.44945
Agos000566	hypothetical protein AGLY_013416 [Aphis glycines]	-0.876718	8.38585
Agos010967	V-type proton ATPase 16 kDa proteolipid subunit-like [Aphis gossypii]	-0.885078	6.2819
Agos008768	hypothetical protein AGLY_001969, partial [Aphis glycines]	-0.885327	7.34238
Agos000207	hypothetical protein AGLY_013110 [Aphis glycines]	-0.886374	9.89405
Agos010879	NADH dehydrogenase [ubiquinone] 1 alpha subcomplex subunit 8 [Aphis gossypii]	-0.897517	11.3154
Agos001796	congested-like trachea protein isoform X1 [Aphis gossypii]	-0.900909	8.06816
Agos008133	cytochrome c oxidase subunit 6A2, mitochondrial-like [Aphis gossypii]	-0.900937	9.70797
Agos011254	NADH dehydrogenase [ubiquinone] iron-sulfur protein 5 [Myzus persicae]	-0.910056	7.57779
Agos007088	cytochrome c oxidase subunit 5B, mitochondrial-like [Aphis gossypii]	-0.917372	8.63066
Agos012113	ATP synthase lipid-binding protein, mitochondrial isoform X1 [Melanaphis sacchari]	-0.918369	8.39042
Agos003863	NADH dehydrogenase [ubiquinone] 1 alpha subcomplex subunit 6 [Aphis gossypii]	-0.934509	8.85487
Agos007985	aldehyde dehydrogenase, mitochondrial-like [Aphis gossypii]	-0.949459	11.023
Agos010706	NADH:ubiquinone oxidoreductase	-0.969381	10.2516
Agos002847	cytochrome b-c1 complex subunit 7-like [Aphis gossypii]	-0.969943	11.6706
Agos009336	NADH dehydrogenase [ubiquinone] 1 beta subcomplex subunit 8, mitochondrial [Aphis gossypii]	-0.972465	10.9947
Agos010132	vacuolar ATP synthase subunit G-like protein [Acyrthosiphon pisum]	-0.973542	12.5429
Agos007991	aldehyde dehydrogenase, mitochondrial-like isoform X1 [Aphis gossypii]	-0.983619	13.4202
Agos011692	tricarboxylate transport protein, mitochondrial [Aphis gossypii]	-0.995411	10.5949
Agos012484	cytochrome b561-like [Aphis gossypii]	-1.00121	5.0495
Agos010708	ACYPI30763 protein	-1.00634	6.26864
Agos008205	glyoxylate reductase/hydroxypyruvate reductase-like [Aphis gossypii]	-1.0119	9.62341
Agos005432	cytochrome b561-like isoform X2 [Aphis gossypii]	-1.01442	4.409
Agos012470	acylphosphatase-2-like [Aphis gossypii]	-1.0203	8.01265
Agos010441	NADH dehydrogenase [ubiquinone] 1 beta subcomplex subunit 9 [Aphis gossypii]	-1.02695	10.8337
Agos011412	NADH dehydrogenase [ubiquinone] 1 alpha subcomplex subunit 7-like [Aphis gossypii]	-1.03351	9.48148
Agos007984	aldehyde dehydrogenase, cytosolic 2-like [Aphis gossypii]	-1.04074	4.93011
Agos010681	V-type proton ATPase subunit F [Melanaphis sacchari]	-1.04554	9.78828
Agos006412	cytochrome b561-like isoform X1 [Aphis gossypii]	-1.052	16.8097
Agos009996	NADH dehydrogenase [ubiquinone] 1 alpha subcomplex subunit 5 [Aphis gossypii]	-1.05286	10.5214
Agos000185	V-type proton ATPase subunit e 2-like [Aphis gossypii]	-1.11119	11.7823
Agos002151	protein stunted-like isoform X2 [Melanaphis sacchari]	-1.12723	11.9584
Agos005878	NADH dehydrogenase [ubiquinone] 1 subunit C2 [Aphis gossypii]	-1.1363	13.1489
Agos002893	putative ATP synthase subunit f, mitochondrial [Aphis gossypii]	-1.13631	12.7911
Agos006752	cytochrome b-c1 complex subunit 9, partial [Aphis craccivora]	-1.16108	10.9058
Agos004296	NADH dehydrogenase [ubiquinone] iron-sulfur protein 6, mitochondrial [Aphis gossypii]	-1.17777	13.1977
Agos002858	cytochrome b-c1 complex subunit 8 [Aphis gossypii]	-1.20815	13.7678
Agos006053	LOW QUALITY PROTEIN: mitochondrial ornithine transporter 1-like [Aphis gossypii]	-1.22404	7.22885
Agos010037	electron transfer flavoprotein subunit beta [Aphis gossypii]	-1.24184	12.9372
Agos003435	V-type proton ATPase 21 kDa proteolipid subunit [Aphis gossypii]	-1.25056	21.3852
Agos005488	cytochrome c oxidase assembly factor 6 homolog [Aphis gossypii]	-1.2583	6.53141
Agos012217	malate dehydrogenase, cytoplasmic [Aphis gossypii]	-1.37395	18.5121
Agos005650	solute carrier family 25 member 35-like [Aphis gossypii]	-1.40314	11.637
Agos001405	lipoamide acyltransferase component of branched-chain alpha-keto acid dehydrogenase complex, mitochondrial [Aphis gossypii]	-1.41634	13.9596
Agos004014	cytochrome c oxidase subunit 7C, mitochondrial-like [Aphis craccivora]	-1.48442	21.8268
Agos005945	mitochondrial ornithine transporter 1-like [Aphis craccivora]	-1.50537	14.6502
Agos002606	neuroglobin-like [Aphis gossypii]	-1.56978	13.4778
Agos002132	cytochrome b ascorbate-dependent protein 3-like [Aphis gossypii]	-1.64029	22.4289
Agos005818	glyoxylate reductase/hydroxypyruvate reductase-like isoform X2 [Aphis gossypii]	-1.66783	7.77018
