# Supplementary material for: The Synergistic Effect of Thiamethoxam and Synapsin dsRNA Targets Neurotransmission to Induce Mortality in Aphis gossypii
Source: Int J Mol Sci. 2022 Aug 20;23(16):9388. doi: 10.3390/ijms23169388 (PMC9408958; doi:10.3390/ijms23169388)
Supplement: Supplementary file 1 [file ijms-23-09388-s001.zip › Table S2.xlsx]

## Sheet: volcano plot data
Gene ID	Gene name	log2 (fold change)	-log10 (FDR)
Agos010180	homeobox protein cut-like	2.56848	8.48792
Agos010378	KAT8 regulatory NSL complex subunit 3	2.46293	6.64163
Agos008411	polyphosphoinositide phosphatase	2.38514	5.0101
Agos002976	neurotrimin-like	2.28823	10.1395
Agos000595	gamma-aminobutyric acid receptor subunit beta-like isoform X1	2.20766	15.6103
Agos000838	Homeobox protein cut-like	2.10945	39.4625
Agos005935	Ephexin-1	1.98497	26.4667
Agos006027	1-phosphatidylinositol 4,5-bisphosphate phosphodiesterase	1.97986	9.2262
Agos011583	Protein stoned-B	1.9511	16.5808
Agos005699	voltage-dependent T-type calcium channel subunit alpha-1G isoform X5	1.74488	7.50156
Agos008279	acetylcholine receptor subunit beta-like 2	1.72312	12.9236
Agos008279	LOW QUALITY PROTEIN: acetylcholine receptor subunit beta-like 2	1.72312	12.9236
Agos002493	Synaptosomal-associated protein	1.7157	9.35312
Agos003982	mucin-5AC-like	1.6799	13.1537
Agos003425	protein sickie isoform X6	1.61561	22.8221
Agos002970	neurogenic protein mastermind-like, partial	1.5906	26.6085
Agos000551	Eukaryotic translation initiation factor 3 subunit I	1.53787	12.333
Agos003983	Phosphorylase b kinase regulatory subunit	1.52575	8.74976
Agos006966	Ca(2+)/calmodulin-responsive adenylate cyclase	1.50762	18.3397
Agos004690	Epidermal growth factor receptor substrate 15-like 1	1.49342	11.8617
Agos007007	Phorbol ester/diacylglycerol-binding protein unc-13	1.46889	2.71247
Agos004702	voltage-dependent calcium channel subunit alpha-2/delta-3-like	1.42535	10.6445
Agos000171	Fatty acyl-CoA hydrolase, medium chain	1.4228	9.93802
Agos010157	Inositol 1,4,5-trisphosphate receptor type 1	1.37366	18.1897
Agos004486	neuroglian isoform X2	1.36871	21.1678
Agos009904	neuroligin-1-like	1.36512	9.91872
Agos011349	glutamate [NMDA] receptor subunit 1	1.34723	10.8383
Agos001154	sortilin-related receptor-like isoform X1	1.34552	16.9838
Agos000189	sodium- and chloride-dependent transporter XTRP3-like	1.33365	12.8572
Agos000251	regulating synaptic membrane exocytosis protein 1 isoform X1	1.33221	9.99183
Agos008023	synaptotagmin 1	1.31036	9.8279
Agos009593	Clathrin heavy chain	1.27982	13.379
Agos000589	gamma-aminobutyric acid receptor subunit beta-like	1.27921	1.41266
Agos003298	neurochondrin homolog	1.26869	9.1688
Agos008624	D(2) dopamine receptor	1.25907	5.844
Agos011859	glycine receptor subunit alpha-4 isoform X1	1.25292	2.49354
Agos002934	voltage-dependent calcium channel subunit alpha-2/delta-3 isoform X4	1.24645	10.6284
Agos003566	calcium/calmodulin-dependent protein kinase type II alpha chain isoform X1	1.24298	8.90547
Agos008791	neuropeptide SIFamide receptor-like	1.23541	6.08733
Agos000604	gamma-aminobutyric acid receptor subunit beta-like isoform X2	1.22987	16.0636
Agos010128	1-phosphatidylinositol 4,5-bisphosphate phosphodiesterase	1.22695	13.4527
XLOC_000309	cholinergic receptor nicotinic alpha 4-2 subunit	1.22179	3.67392
Agos001937	choline/ethanolamine kinase isoform X1	1.22051	15.921
Agos004955	synaptojanin-1-like	1.19231	10.4237
Agos003428	complexin isoform X1	1.16861	11.694
Agos003428	Complexin OS=Schizaphis graminum	1.16861	11.694
Agos009200	Phosphorylase b kinase regulatory subunit	1.1598	6.5381
Agos011978	ABC transporter G family member 23	1.12808	8.58721
Agos004399	acetylcholinesterase-like	1.08816	3.68147
Agos012423	C2 domain-containing protein 5 isoform X1	1.08647	5.69808
Agos012204	neuroendocrine convertase 1-like	1.08398	6.85942
Agos006901	glutamate receptor ionotropic, kainate 2-like isoform X1	1.08206	5.82418
Agos009940	acetylcholinesterase-like isoform X2	1.08113	13.4246
Agos007316	Octopamine receptor beta-2R	1.07633	8.2543
Agos005040	low-density lipoprotein receptor-related protein, partial	1.07332	5.43594
Agos011443	Intersectin-2	1.06732	5.56601
Agos008557	islet cell autoantigen 1-like protein	1.05714	7.6935
Agos009753	V-type proton ATPase subunit a	1.04417	2.41528
Agos007977	voltage-dependent calcium channel type A subunit alpha-1 isoform X1	1.04381	7.00964
Agos012067	dynamin isoform X1	1.04227	13.684
Agos000248	nitric oxide synthase, salivary gland isoform X2	1.0368	7.1933
Agos002512	LOW QUALITY PROTEIN: myosin-2 heavy chain-like	1.00516	7.75475
Agos006439	Endophilin-B1	1.00133	6.99564
Agos009931	DNA repair protein XRCC1	0.997973	2.18531
Agos005022	synaptic functional regulator FMR1 isoform X2	0.995262	12.1921
Agos001576	glutamate receptor 1-like	0.991542	8.13887
Agos011016	protein PELPK1-like	0.97802	4.0533
Agos006040	synaptotagmin-15-like	0.97325	2.75479
Agos010649	hypothetical protein AGLY_006075	0.945254	1.96798
Agos006562	neuronal acetylcholine receptor subunit alpha-7-like	0.930533	1.60897
Agos003774	Endophilin-A	0.917928	8.62574
Agos006219	high-affinity choline transporter 1	0.90269	8.21334
Agos004997	syntaxin-binding protein 5 isoform X2	0.902547	7.99217
XLOC_007310	neuropathy target esterase sws isoform X2	0.898336	2.94589
Agos012289	glutamate receptor ionotropic, kainate 2-like	0.830557	3.75868
Agos009455	sodium channel protein para-like isoform X1	0.824233	6.78106
Agos006838	Dynamin-1-like protein	0.821158	5.2394
Agos006229	choline O-acetyltransferase, partial	0.776154	6.13987
Agos009153	glutamate receptor ionotropic, kainate 2-like isoform X1	0.766007	1.24258
Agos011573	zinc finger protein on ecdysone puffs-like isoform X1	0.698737	2.72643
Agos004204	synaptic vesicle 2-related protein	0.687092	4.21971
Agos000610	CTL-like protein 1	0.650151	3.89128
Agos003529	synapsin	0.638551	3.08343
Agos005113	acetylcholine receptor subunit beta-like 1 isoform X1	0.634301	3.87423
Agos003621	acetylcholine receptor subunit alpha-like 1	0.633608	3.62839
Agos002416	platelet-activating factor acetylhydrolase-like isoform X1	0.609018	0.53572
Agos011071	Neuropilin and tolloid-like protein	0.599552	4.27989
Agos010380	KAT8 regulatory NSL complex subunit 3	0.571773	1.21981
Agos011574	regulating synaptic membrane exocytosis protein 2 isoform X2	0.542272	3.4024
Agos006430	neurogenic protein mastermind-lik	0.534918	3.15204
Agos012292	glutamate receptor 1-like, partial	0.514686	0.729598
Agos012129	choline-phosphate cytidylyltransferase A-like	0.492297	2.33126
Agos003700	beta-1-syntrophin-like	0.480635	1.67632
Agos012202	synaptotagmin-4-like isoform X1	0.440032	1.58872
Agos001307	glycerophosphocholine phosphodiesterase GPCPD1-like isoform X1	0.438961	0.976068
Agos002903	carnitine O-palmitoyltransferase 1, liver isoform isoform X3	0.434549	2.24719
Agos002439	platelet-activating factor acetylhydrolase-like isoform X1	0.412936	1.11497
Agos000968	Dynamin-1-like protein	0.379231	0.60956
Agos000825	AP-2 complex subunit mu	0.33091	1.82119
Agos001935	CTL-like protein 2	0.330214	1.2596
Agos011457	phosphatidylcholine:ceramide cholinephosphotransferase 2-like isoform X1	0.328085	1.43195
Agos009861	Epsin-2	0.321575	1.69139
Agos010328	zinc finger CCHC-type and RNA-binding motif-containing protein 1-like	0.284665	0.490139
Agos012051	extended synaptotagmin-2	0.278528	1.31349
Agos001193	glycine receptor subunit alpha-4-like	0.241178	0.337462
Agos010095	synaptosomal-associated protein 25 isoform X2	0.241019	0.877547
Agos004418	acetylcholine receptor subunit alpha-like	0.232589	0.689253
Agos008591	phosphatidylinositide phosphatase SAC1	0.221273	0.512644
Agos010638	muscarinic acetylcholine receptor DM1, partial	0.215658	0.555437
Agos004616	synaptic vesicular amine transporter-like isoform X1	0.210512	0.67155
Agos006878	uncharacterized protein LOC114123423	0.199068	0.631084
Agos009071	uncharacterized protein LOC114122154 isoform X1	0.197483	0.591403
Agos008651	acetylcholine receptor subunit alpha-type acr-16 isoform X1	0.175672	0.494518
Agos004349	glutamate receptor ionotropic, NMDA 3A-like	0.147789	0.323159
Agos012281	acetylcholine receptor subunit alpha-L1	0.147106	0.451548
Agos009992	cAMP-dependent protein kinase type II regulatory subunit	0.140784	0.424645
Agos005057	synaptotagmin-7	0.113298	0.233007
Agos001593	synaptic vesicle glycoprotein 2B-like	0.0710365	0.0664883
XLOC_011714	synaptic vesicle glycoprotein 2B-like isoform X2	0.0669491	0.0479367
Agos002321	carnitine O-palmitoyltransferase 2, mitochondrial	0.0578	0.0673505
Agos008127	cAMP-dependent protein kinase catalytic subunit 1	0.00155362	0.00285817
Agos003733	synaptic vesicle glycoprotein 2B	-0.0306273	0.0702514
Agos002639	synaptic vesicle membrane protein VAT-1 homolog isoform X1	-0.0670724	0.108002
Agos004709	UDP-glucose 4-epimerase-like	-0.0671511	0.162395
Agos002646	alpha-ketoglutarate-dependent dioxygenase alkB homolog 6 isoform X1	-0.0825926	0.121193
Agos011793	synaptogenesis protein syg-2-like	-0.0950888	0.164447
Agos003623	acetylcholine receptor subunit alpha-like	-0.11265	0.273988
Agos005755	synaptobrevin homolog YKT6	-0.11646	0.252267
Agos004376	lysophosphatidylcholine acyltransferase isoform X1	-0.131558	0.397532
Agos006506	synaptosomal-associated protein 29	-0.132337	0.373438
Agos004123	uncharacterized protein LOC114128947	-0.135427	0.340115
Agos001208	synaptogyrin	-0.153669	0.421465
Agos002072	glycine receptor subunit alphaZ1-like	-0.163513	0.38067
Agos012476	ethanolamine kinase 1	-0.172003	0.607565
Agos003451	protein quiver isoform X1	-0.17486	0.396989
Agos011348	hypothetical protein AGLY_004416	-0.209193	0.183806
Agos011405	cholinephosphotransferase 1	-0.213561	0.798526
Agos006175	hypothetical protein AGLY_004703	-0.269462	0.757129
XLOC_006775	glycine receptor subunit alpha-3-like isoform X4	-0.271774	0.503715
Agos005069	C2 domain-containing protein 2-like	-0.275031	1.16375
Agos012278	alpha-tocopherol transfer protein-like	-0.286358	0.603469
Agos012280	nicotinic acetylcholine receptor alpha 2 subunit	-0.293196	1.12632
Agos012182	cAMP-dependent protein kinase type I regulatory subunit	-0.302568	1.24982
Agos011767	neuronal acetylcholine receptor subunit beta-2-like	-0.313222	1.13097
Agos008723	ninjurin-1-like isoform X2	-0.343653	0.862049
Agos000528	organic cation/carnitine transporter 7-like isoform X1	-0.379403	1.67973
Agos009365	muscarinic acetylcholine receptor M2	-0.396152	1.47127
Agos006177	vesicle-associated membrane protein-like	-0.406602	2.80199
Agos004068	vesicle-associated membrane protein 7	-0.422573	2.64406
Agos007425	uncharacterized protein LOC114128885	-0.458505	1.89521
Agos001136	uncharacterized protein LOC114125585	-0.488048	2.42728
Agos012274	acetylcholine receptor subunit alpha-like	-0.521447	2.31241
Agos000811	epoxide hydrolase 4-like	-0.533304	1.60764
Agos007974	protein-glutamate O-methyltransferase-like	-0.643427	2.84469
Agos009913	DNA repair protein XRCC1	-0.647316	2.70539
Agos007546	choline dehydrogenase, mitochondrial-like, partial	-0.67589	4.01364
Agos006589	adhesive plaque matrix protein-like	-0.695847	1.04431
Agos005166	uncharacterized protein LOC114127210	-0.718014	4.84831
Agos008377	synaptic vesicle glycoprotein 2C-like isoform X2	-0.728209	2.0172
Agos004785	vesicle-trafficking protein SEC22b	-0.745366	5.85406
Agos001591	synaptic vesicle glycoprotein 2B-like isoform X2	-0.796639	4.23635
Agos010148	synaptic vesicle glycoprotein 2B-like	-0.813494	7.71668
Agos006657	transmembrane protein 35	-0.814792	4.76989
Agos000634	AP-2 complex subunit beta	-0.919489	4.78043
Agos004865	synaptic vesicle membrane protein VAT-1 homolog-like	-0.924098	9.64761
Agos000812	epoxide hydrolase 4-like isoform X1	-0.929639	3.93332
Agos000416	hypothetical protein AGLY_012476	-0.955776	9.27237
Agos009588	octopamine receptor-like isoform X2	-1.01303	5.23363
Agos000840	zinc finger X-linked protein ZXDB-like	-1.02768	3.69024
Agos010681	V-type proton ATPase subunit F	-1.04554	9.78828
Agos002530	transmembrane protein 147	-1.07738	12.3158
Agos000185	V-type proton ATPase subunit	-1.11119	11.7823
Agos005314	AP complex subunit sigma	-1.13948	11.5073
Agos011928	Lysine histidine transporter 1	-1.19664	7.70939
Agos003435	V-type proton ATPase proteolipid subunit	-1.25056	21.3852
Agos005924	peptidyl-prolyl cis-trans isomerase-like	-1.25977	12.9557
Agos011274	EKC/KEOPS complex subunit bud32	-1.2737	5.60989
Agos011336	esterase E4-like	-1.49825	5.7564
Agos003622	acetylcholine receptor subunit alpha-like 1	-2.06407	31.1441
Agos011345	cholinesterase-like	-2.34832	4.87452
